# Supplementary material for: A Sustainable Bio‐Based Epoxy Thermoset as a High‐Performance Alternative to BPA‐Based Resins
Source: Adv Sci (Weinh). 2026 Jul 20:e76659. Online ahead of print. doi: 10.1002/advs.76659 (PMC13383703; doi:10.1002/advs.76659)
Supplement: Supplementary file 2 — Supporting File 2: advs76659‐sup‐0002‐SuppMat.zip. [file ADVS-9999-e76659-s002.zip]

Archive with 5 entries (5 files):
- Video S1.mp4
- Video S2.mp4
- Video S3.mp4
- Video S4.mp4
- video S5.mp4
